# Supplementary material for: Comprehensive Analysis of Competitive Endogenous RNAs Network, Being Associated With Esophageal Squamous Cell Carcinoma and Its Emerging Role in Head and Neck Squamous Cell Carcinoma
Source: Front Oncol. 2020 Jan 21;9:1474. doi: 10.3389/fonc.2019.01474 (PMC6985543; doi:10.3389/fonc.2019.01474)
Supplement: Figure S1 — Determination of soft-thresholding power in the weighted gene co-expression network analysis (WGCNA). (A) Analysis of the scale-free fit index and the mean connectivity for various soft-thresholding powers for mRNA co-expression networks. (B) Analysis of the scale-free fit index and the mean connectivity for various soft-thresholding powers for miRNA co-expression networks. (C) Analysis of the scale-free fit index and the mean connectivity for various soft-thresholding powers for lncRNA co-expression networks. [file Data_Sheet_1.ZIP]

Archive with 16 entries (15 files):
- Supplementary materials/
- Supplementary materials/Figure S1.tif
- Supplementary materials/Figure S2.tif
- Supplementary materials/Figure S3.tif
- Supplementary materials/Figure S4.tif
- Supplementary materials/Figure S5.tif
- Supplementary materials/Table S1.docx
- Supplementary materials/Table S10.docx
- Supplementary materials/Table S2.docx
- Supplementary materials/Table S3.docx
- Supplementary materials/Table S4.docx
- Supplementary materials/Table S5.docx
- Supplementary materials/Table S6.docx
- Supplementary materials/Table S7.docx
- Supplementary materials/Table S8.docx
- Supplementary materials/Table S9.docx
